# Supplementary material for: The new frontline: exploring the links between moral distress, moral resilience and mental health in healthcare workers during the COVID-19 pandemic
Source: BMC Psychiatry. 2022 Jan 6;22:19. doi: 10.1186/s12888-021-03637-w (PMC8734541; doi:10.1186/s12888-021-03637-w)
Supplement: Supplementary file 2 — Additional file 2. [file 12888_2021_3637_MOESM2_ESM.xlsx]

## Sheet: Sheet1
	Table S1. Sample characteristics based on contact with patients with COVID-19
		No contact with COVID-19 patients		Contact with COVID- 19 patients
		n	Mean ± SD or % (Fr)	n	Mean ± SD or % (Fr)	F/ Chi2	p
	Time elapsed since the pandemic began (days)	624	65.3 ± 29.7	291	66.6 ± 30.8	0.3	0.569
	General Demographics
	Age (years)	624	46.5 ± 12.7	291	39.6 ± 11.3	69.9	< 0.001
	Biological Sex (Females)	624	87.5% (546)	291	89.7% (261)	0.9	0.339
	Ethnicity (Caucasian)	350	85.4% (299)	179	83.8% (150)	0.2	0.621
	Income	353		181		0.4	0.519
	<100K		32.6% (115)		35.4% (64)
	> 100K		67.4% (238)		64.6% (117)
	Has underage children (vs none)	606	31.0% (188)	289	30.4% (88)	<0.1	0.862
	Usual number of work hours per week	597	35.6 ± 11.6	284	38.2 ± 13.2	8.9	0.003
	Essential contact with patients (vs none)	624	57.4% (358)	291	84.2% (245)	63.5	< 0.001
	Psychological Factors
	History of mental disorder diagnosis (vs none)	603	31.7% (191)	280	34.6% (97)	0.8	0.381
	Current mental disorder diagnosis (vs none)	593	18.5% (110)	277	27.4% (76)	8.9	0.003
	Previously exposed to major difficult or stressful event (vs none)a	606	45.5% (276)	281	31.2% (125)	0.1	0.768
	Discipline	178		165		76.2	<0.001
	Critical Care Medicine		0.0% (0)		11.5% (19)
	Emergency Medicine		2.2% (4)		11.5% (19)
	Family Medicine		4.5% (8)		2.4% (4)
	General Internal Medicine		2.2% (4)		7.3% (12)
	Geriatrics		7.9% (14)		5.5% (9)
	Nephrology		3.4% (6)		1.2% (2)
	Neurosurgery		1.1% (2)		1.2% (2)
	Obstetrics/ Gynecology		3.9% (7)		2.4% (4)
	Oncology		2.8% (5)		2.4% (4)
	Pediatrics		7.3% (13)		3.0% (5)
	Psychiatry		14.6% (26)		6.7% (11)
	Public Health and Preventive Medicine		5.1% (9)		1.8% (3)
	Respiratory Medicine/ Respirology		1.7% (3)		1.2% (2)
	Diagnosticsb		4.6% (8)		3.6% (6)
	Cardiology/Thoracic Surgeryc		4.5% (8)		10.3% (17)
	Otherd		6.9% (12)		5.4% (9)
	Reallocated to work in a different unit/ discipline since the outbreak began	624	17.8% (111)	291	26.5% (77)	9.1	0.002
	Shift Work (vs none)	618	18.6% (115)	291	50.2% (146)	96.2	0
	Tested for COVID-19	617	21.6% (133)	288	39.9% (115)	33.3	0
	Results of COVID-19 test	133		115
	Positive		3.0% (4)		8.7% (10)	3.7	0.152
	Negative		96.2% (128)		90.4% (104)
	Do not know yet		0.8% (1)		0.9% (1)
	HCP type	624		291		89.5	0
	Physician		16.2% (101)		18.2% (53)
	Nurse		21.5% (134)		44.7% (130)
	Mental Health Specialist		26.1% (163)		9.3% (27)
	Other Allied Health		18.9% (118)		23.0% (67)
	Admin		17.3% (108)		4.8% (14)
	Discipline	134		419		124.7	0
	Critical Care Medicine		0.0 % (0)		12.4% (52)
	Emergency Medicine		5.2% (7)		6.4% (27)
	Family Medicine		5.2% (7)		2.4 % (10)
	General Internal Medicine		7.5% (10)		4.1% (17)
	Geriatrics		3.7% (5)		7.6% (32)
	Nephrology		0.0% (0)		2.1% (9)
	Neurosurgery		0.0% (0)		1.2% (5)
	Obstetrics/ Gynecology		4.5% (6)		2.9% (12)
	Oncology		0.7% (1)		3.1% (13)
	Pediatrics		9.7% (13)		3.1% (13)
	Psychiatry		21.6% (29)		7.6% (32)
	Public Health and Preventive Medicine		0.7% (1)		5.3% (22)
	Respiratory Medicine/ Respirology		2.2% (3)		0.7% (3)
	Diagnosticsb		8.9% (12)		1.1% (5)
	Cardiology/Thoracic Surgeryc		1.5% (2)		9.3% (39)
	Otherd		11.7 % (16)		4.0% (17)
	Means, standard deviation (SD), frequencies (Fr), and percentages (%) of main demographic variables for those in contact with COVID-19 patients compared to those not in contact, and disciplines by HCP subtypes. aRefers to a natural disaster, fire/ explosion, transport accident, physical or sexual assault, combat/ exposure to a war zone, life-threatening illness, or injury. bDiagnostics: Anatomica…
